# Supplementary material for: Behavioural divergence during biological invasions: a study of cane toads (Rhinella marina) from contrasting environments in Hawai'i
Source: R Soc Open Sci. 2018 Apr 25;5(4):180197. doi: 10.1098/rsos.180197 (PMC5936961; doi:10.1098/rsos.180197)
Supplement: Dataset for MS title: Behavioural divergence during biological invasions: a study of cane toads (Rhinella marina) from contrasting environments in Hawai'i [file rsos180197supp1.xlsx]

## Sheet: Hawaiidataset for revisions
ID	CatID	Mass (g)	Island	Climate	Sex	ArenaExp	TrialExp	TotalDistcm	MovementExp	DistMoveLnExp	movelnExp	activitymoveExp	ArenaEm	TrialEm	Emerged	Latencyemerge	LnEmlatency	ArenaNeo	TrialNeo	Time with object	approached
101	B101	76	big	W	M	1	1	56.691	15.4998	1.75351	1.19033	0.0703068	1	1	0	1800	7.49554	1	5	0	0
102	B102	72	big	W	M	3	2	152.629	57.4991	2.18364	1.75966	-0.0794458	3	5	1	400.8	5.99346	1	2	0	0
103	B103	84	big	W	M	2	3	65.5615	26.4996	1.81665	1.42324	-0.103784	2	3	1	1798.4	7.49465	4	3	0	0
104	B104	86	big	W	M	3	4	13.5195	1.49998	1.13096	0.176085	0.480771	3	2	0	1800	7.49554	3	1	0	0
105	B105	88	big	W	M	1	1	6.29233	1	0.798811	0	0.327968	1	2	0	1800	7.49554	2	2	0	0
106	B106	67	big	W	M	3	1	3.27189	1	0.514799	0	0.043955	3	1	0	1800	7.49554	4	5	166.998	1
107	B107	77	big	W	M	4	5	3178.61	836.64	3.50224	2.92254	0.0547475	4	3	1	417.6	6.03452	4	4	195.84	1
108	B108	93	big	W	M	4	2	1.45709	1	0.163486	0	-0.307357	4	3	1	535.2	6.28264	4	3	73.4988	1
110	B110	121	big	W	M	2	6	70.7268	18.4997	1.84958	1.26716	0.0881155	2	2	0	1800	7.49554	4	4	37.4994	1
111	B111	106	big	W	M	4	4	1700.81	662.88	3.23066	2.82143	-0.113858	4	5	1	1461	7.28688	1	4	199.497	1
112	B112	92	big	W	M	2	5	30.6457	12.9998	1.48637	1.11394	-0.119034	2	4	0	1800	7.49554	1	1	0	0
113	B113	83	big	W	M	4	3	2.73007	1	0.436174	0	-0.0346699	4	1	0	1800	7.49554	1	5	2.49996	1
114	B114	99	big	W	M	1	2	72.9251	32.4995	1.86288	1.51188	-0.147834	1	2	1	182.4	5.2062	4	1	0	0
115	B115	82	big	W	M	2	4	1352.74	452.993	3.13121	2.65609	-0.0448953	2	5	1	1790.4	7.49019	1	3	106.998	1
116	B116	440	big	W	F	2	1	2.51556	1	0.400635	0	-0.070209	2	5	0	1800	7.49554	2	5	0	0
117	B117	184	big	W	F	2	1	1	1	0	0	-0.470844	2	4	1	528.6	6.27023	4	2	61.999	1
118	B118	232	big	W	F	3	2	88.012	33.9995	1.94454	1.53147	-0.0861278	3	2	0	1800	7.49554	2	3	39.9994	1
119	B119	104	big	W	F	2	4	4323.05	907.485	3.63579	2.95784	0.152346	2	5	0	1800	7.49554	2	2	0	0
120	B120	107	big	W	F	2	5	2600	665.989	3.41497	2.82347	0.0683894	2	1	0	1800	7.49554	2	1	0	0
121	B121	150	big	W	F	3	3	76.3927	27.4996	1.88305	1.43933	-0.0537657	3	4	1	1090.2	6.99412	3	3	0	0
122	B122	183	big	W	F	2	3	116.661	61.499	2.06693	1.78887	-0.225905	2	3	1	706.8	6.56075	3	1	0	0
123	B123	234	big	W	F	2	1	326.222	133.998	2.51351	2.1271	-0.12381	2	4	1	1432.2	7.26697	4	5	454.493	1
124	B124	92	big	W	F	3	6	370.669	135.498	2.56899	2.13193	-0.0732606	3	1	0	1800	7.49554	3	1	166.998	1
126	B126	89	big	W	F	3	5	1815.21	685.489	3.25893	2.836	-0.100423	3	3	0	1800	7.49554	3	4	1655.47	1
127	B127	92	big	W	F	4	4	72.1379	26.4	1.85816	1.4216	-0.0606035	4	1	1	1810.2	7.50119	3	3	0	0
128	B128	103	big	W	F	3	4	79.0971	31.9995	1.89816	1.50514	-0.105692	3	5	0	1800	7.49554	3	5	60.999	1
201	B201	136	big	D	M	3	2	90.3598	37.9994	1.95598	1.57978	-0.123893	3	2	0	1800	7.49554	3	5	0	0
202	B202	162	big	D	M	4	3	1501.57	411.993	3.17655	2.61489	0.0424004	4	4	1	190.8	5.25123	3	2	53.9991	1
203	B203	109	big	D	M	2	3	648.699	193.997	2.81204	2.2878	0.0110486	2	2	0	1800	7.49554	1	2	27.4996	1
204	B204	144	big	D	M	3	3	1470.41	560.16	3.16744	2.74831	-0.102599	3	5	0	1800	7.49554	1	2	0	0
205	B205	123	big	D	M	2	4	67.5272	22.4996	1.82948	1.35217	-0.0185737	2	4	1	1868.4	7.53284	3	3	148.498	1
206	B206	150	big	D	M	2	2	23.1434	9.49985	1.36443	0.977717	-0.102235	2	4	0	1800	7.49554	1	4	0	0
207	B207	126	big	D	M	4	5	1486.03	508.992	3.17203	2.70671	-0.0556387	4	4	0	1800	7.49554	4	1	87.4986	1
208	B208	137	big	D	M	2	2	4.12038	1	0.614937	0	0.144094	2	5	0	1800	7.49554	4	4	0	0
209	B209	130	big	D	M	3	4	187.051	68.4989	2.27196	1.83568	-0.0685528	3	1	0	1800	7.49554	2	3	21.4997	1
210	B210	178	big	D	F	3	5	80.4067	28.9995	1.90529	1.46239	-0.0550165	3	1	0	1800	7.49554	1	3	176.997	1
211	B211	226	big	D	F	1	4	4.55945	1	0.658912	0	0.188069	1	3	0	1800	7.49554	3	2	0	0
212	B212	186	big	D	F	1	2	42.7219	16.4997	1.63065	1.21748	-0.0802094	1	2	0	1800	7.49554	1	3	0	0
213	B213	185	big	D	F	4	4	31.9197	9.99984	1.50406	0.999993	0.0147083	4	1	1	185.4	5.22252	3	4	0	0
214	B214	164	big	D	F	1	2	2605.84	795.487	3.41595	2.90063	-0.00923091	1	1	0	1800	7.49554	2	1	429.993	1
215	B215	181	big	D	F	1	3	65.0304	24.4996	1.81312	1.38916	-0.072605	1	4	0	1800	7.49554	4	5	18.4997	1
216	B216	201	big	D	F	4	2	144.281	61.499	2.15921	1.78887	-0.133621	4	1	0	1800	7.49554	1	4	0	0
217	B217	323	big	D	F	4	3	2.03393	0.499992	0.308336	-0.301037	0.144103	4	3	0	1800	7.49554	3	2	0	0
219	B219	237	big	D	F	1	3	71.8906	25.4996	1.85667	1.40653	-0.0467453	1	2	0	1800	7.49554	2	5	2.99995	1
220	B220	199	big	D	F	1	3	42.2671	13.4998	1.626	1.13033	0.0039047	1	5	0	1800	7.49554	4	3	0	0
221	B221	111	big	D	F	3	5	72.3231	28.4995	1.85928	1.45484	-0.0933386	3	4	0	1800	7.49554	1	1	0	0
222	B222	118	big	D	F	4	1	288.892	107.998	2.46074	2.03342	-0.0811702	4	5	0	1800	7.49554	2	5	138.24	1
223	B223	172	big	D	F	1	5	89.6653	35.4994	1.95262	1.55022	-0.0971409	1	4	0	1800	7.49554	1	1	284.495	1
224	B224	132	big	D	F	4	1	70.3684	21.4997	1.84738	1.33243	0.0194331	4	3	0	1800	7.49554	4	2	22.4996	1
225	B225	144	big	D	M	3	1	217.201	88.4986	2.33686	1.94694	-0.116964	3	3	0	1800	7.49554	3	5	16.9997	1
226	B226	127	big	D	M	2	5	461.262	134.498	2.66395	2.12872	0.0249774	2	2	0	1800	7.49554	2	4	0	0
227	B227	65	big	D	M	1	1	2312.89	512.492	3.36415	2.70969	0.133457	1	5	1	1806.6	7.4992	1	5	214.497	1
228	B228	92	big	D	M	1	4	1466.05	425.493	3.16615	2.62889	0.0177418	1	2	1	2218.8	7.70472	2	3	94.56	1
229	B229	78	big	D	M	1	5	132.595	59.999	2.12253	1.77814	-0.159381	1	1	1	1734	7.45819	4	1	0	0
230	B230	83	big	D	M	3	1	1506.25	416.493	3.1779	2.61961	0.0389466	3	2	1	1832.4	7.51338	2	1	0	0
501	B501	112	big	W	F	2	2	70.6905	22.56	1.84936	1.35334	0.000122734	2	5	1	1131.6	7.03139	4	2	0	0
1031	B1031	219	big	D	F	4	1	2.98802	1	0.475384	0	0.00453978	4	3	0	1800	7.49554	3	4	0	0
1093	B1093	118	big	W	F	1	4	4003.02	845.986	3.60239	2.92736	0.149984	1	3	1	177	5.17615	2	4	304.495	1
1110	B1110	121	big	W	F	4	2	2.03844	1	0.309298	0	-0.161546	4	3	0	1800	7.49554	2	4	0	0
2026	O2026	158	oahu	W	M	2	2	3296.49	973.484	3.51805	2.98833	0.00355379	2	1	1	1687.2	7.43083	1	3	88.9986	1
2029	O2029	187	oahu	W	F	2	1	2.61229	1	0.417021	0	-0.0538223	2	3	0	1800	7.49554	1	4	12.96	1
2031	O2031	139	oahu	W	M	2	1	1712.12	562.491	3.23353	2.75012	-0.0383403	2	1	0	1800	7.49554	2	1	33.4995	1
2040	O2040	120	oahu	W	M	3	2	2610.17	649.99	3.41667	2.81291	0.0808407	3	4	1	538.2	6.28823	3	2	0	0
2054	O2054	189	oahu	W	F	2	2	216.089	76.9988	2.33463	1.88648	-0.0576211	2	1	0	1800	7.49554	3	1	0	0
2055	O2055	142	oahu	W	F	3	2	3422.18	774.488	3.5343	2.88901	0.120958	3	1	0	1800	7.49554	4	5	0	0
2061	O2061	130	oahu	W	M	4	5	711.669	221.996	2.85228	2.34635	-0.00835068	4	3	1	541.2	6.29379	3	2	144.998	1
2065	O2065	80	oahu	W	F	2	5	1831.77	584.491	3.26287	2.76678	-0.0259743	2	4	0	1800	7.49554	2	1	31.68	1
2066	O2066	193	oahu	W	F	2	4	60.7758	16.9997	1.78373	1.23044	0.0596655	2	2	0	1800	7.49554	2	3	35.4994	1
2067	O2067	108	oahu	W	M	1	3	2653.44	319.495	3.42381	2.50446	0.402134	1	2	1	861	6.75809	4	1	0	0
2068	O2068	170	oahu	W	F	2	4	123.459	39.36	2.09152	1.59506	-0.00390665	2	2	1	81.6	4.40183	2	3	.	.
2069	O2069	144	oahu	W	M	3	5	66.3928	27.9996	1.82212	1.44715	-0.122667	3	2	0	1800	7.49554	3	5	66.9989	1
2070	O2070	131	oahu	W	F	3	6	2704.8	811.987	3.43214	2.90955	-0.00212456	3	3	0	1800	7.49554	3	4	4.49993	1
2073	O2073	138	oahu	W	F	1	1	27.2242	12	1.43496	1.07918	-0.13505	1	5	1	1257.6	7.13696	3	2	0	0
2075	O2075	115	oahu	W	M	4	1	98.2339	39.9994	1.99226	1.60205	-0.110296	4	2	0	1800	7.49554	3	3	113.998	1
2079	O2079	220	oahu	W	M	1	3	57.4063	20.4997	1.75896	1.31175	-0.0479172	1	5	0	1800	7.49554	4	4	126.998	1
2080	O2080	154	oahu	W	M	3	4	77.7138	26.4996	1.8905	1.42324	-0.0299345	3	4	0	1800	7.49554	1	5	0	0
2081	O2081	81	oahu	W	M	4	4	57.6155	21.4997	1.76054	1.33243	-0.0674052	4	1	0	1800	7.49554	4	2	0	0
2083	O2083	91	oahu	W	F	2	4	1	1	0	0	-0.470844	2	5	0	1800	7.49554	2	3	0	0
2084	O2084	130	oahu	W	F	2	3	54.9885	13.4998	1.74027	1.13033	0.118174	2	1	1	546	6.30262	1	1	0	0
2090	O2090	134	oahu	W	M	1	4	2318.17	689.489	3.36515	2.83853	0.00322218	1	3	0	1800	7.49554	3	3	176.997	1
2093	O2093	91	oahu	W	F	4	3	663.291	210.997	2.8217	2.32428	-0.0164472	4	2	0	1800	7.49554	4	2	0	0
2097	O2097	362	oahu	W	F	3	2	1422.69	576.991	3.15311	2.76117	-0.130022	3	4	1	1126.2	7.0266	2	5	0	.
2105	O2105	109	oahu	W	M	1	1	3634.19	358.494	3.56041	2.55448	0.487789	1	5	1	478.8	6.17128	2	4	29.9995	1
2110	O2110	78	oahu	W	M	4	2	60.2523	19.9997	1.77997	1.30102	-0.0159805	4	4	0	1800	7.49554	2	4	.	.
2111	O2111	155	oahu	W	F	2	1	72.1585	25.44	1.85829	1.40552	-0.0440948	2	5	1	1560.6	7.35283	4	2	0	0
2114	O2114	99	oahu	W	F	4	5	625.176	230.88	2.796	2.36339	-0.0819831	4	3	0	1800	7.49554	2	4	0	0
2118	O2118	114	oahu	W	F	3	3	71.3555	28.4995	1.85343	1.45484	-0.0991881	3	4	0	1800	7.49554	4	5	0	0
2121	O2121	84	oahu	W	M	1	6	1324.35	168.997	3.122	2.22788	0.382033	1	5	1	1525.2	7.32988	2	1	.	.
2123	O2123	213	oahu	D	F	1	5	3114.27	364.494	3.49336	2.56169	0.413395	1	5	0	1800	7.49554	4	3	1.99997	1
2125	O2125	218	oahu	D	F	3	3	2255.06	687.489	3.35316	2.83727	-0.00748005	3	4	0	1800	7.49554	4	4	388.494	1
2127	O2127	194	oahu	D	F	1	2	523.19	60.499	2.71866	1.78175	0.433081	1	1	0	1800	7.49554	1	2	199.997	1
2130	O2130	220	oahu	D	F	2	1	3223.03	898.08	3.50826	2.95332	0.0294284	2	5	1	463.8	6.13945	4	3	75.4988	1
2134	O2134	120	oahu	D	M	1	5	1910.46	737.488	3.28114	2.86775	-0.110554	1	3	1	364.8	5.89935	1	4	52.9992	1
2139	O2139	120	oahu	D	M	1	3	2482.88	853.486	3.39496	2.9312	-0.0613521	1	4	1	63.6	4.15261	2	2	.	.
2145	O2145	143	oahu	D	M	1	2	3647.44	434.4	3.56199	2.63789	0.404417	1	3	0	1800	7.49554	3	1	346.494	1
2146	O2146	149	oahu	D	F	2	3	3389.95	1091.98	3.53019	3.03821	-0.0351141	2	5	1	2	0.693147	1	1	0	0
2152	O2152	198	oahu	D	M	1	4	1037.93	313.495	3.01617	2.49623	0.00287891	1	5	1	119.4	4.78248	1	3	0	0
2156	O2156	158	oahu	D	M	3	4	97.096	47.9992	1.9872	1.68123	-0.196002	3	4	1	1381.8	7.23114	4	3	48.9992	1
2157	O2157	145	oahu	D	M	4	4	2231.78	741.988	3.34865	2.8704	-0.0457313	4	2	0	1800	7.49554	3	3	41.28	1
2162	O2162	238	oahu	D	F	2	5	70.3218	25.4996	1.84709	1.40653	-0.0563274	2	3	0	1800	7.49554	3	4	225.496	1
2164	O2164	207	oahu	D	F	3	3	1	1	0	0	-0.470844	3	2	0	1800	7.49554	4	1	99.4984	1
2167	O2167	88	oahu	D	M	2	6	1003.14	316.995	3.00136	2.50105	-0.0168387	2	2	1	231.6	5.44501	1	4	0	0
2171	O2171	177	oahu	D	F	4	4	872.413	243.996	2.94072	2.38738	0.0382961	4	2	0	1800	7.49554	1	3	215.997	1
2174	O2174	154	oahu	D	M	3	1	371.783	129.498	2.57029	2.11226	-0.0519234	3	1	1	964.2	6.8713	1	5	0	0
2178	O2178	85	oahu	D	F	4	2	2396.67	611.99	3.37961	2.78674	0.0704269	4	1	0	1800	7.49554	1	2	0	0
2179	O2179	319	oahu	D	F	4	6	78.0271	27.9996	1.89225	1.44715	-0.0525424	4	1	1	2	0.693147	3	5	0	0
2180	O2180	112	oahu	D	M	4	3	44.2647	19.4997	1.64606	1.29003	-0.138697	4	1	0	1800	7.49554	2	2	0	0
2183	O2183	155	oahu	D	F	1	1	3711.47	838.987	3.56955	2.92376	0.120817	1	4	0	1800	7.49554	1	5	0	0
2184	O2184	123	oahu	D	F	1	4	361.552	45.9993	2.55817	1.66275	0.393792	1	3	0	1800	7.49554	3	1	0	0
2187	O2187	133	oahu	D	M	3	5	264.257	116.998	2.42203	2.06818	-0.155286	3	5	0	1800	7.49554	2	5	0	0
2192	O2192	85	oahu	D	M	1	2	2214.48	658.989	3.34527	2.81888	0.00336162	1	5	0	1800	7.49554	2	5	79.4987	1
2193	O2193	268	oahu	D	F	2	2	1	1	0	0	-0.470844	2	3	0	1800	7.49554	1	2	40.32	1
2195	O2195	186	oahu	D	M	3	1	1669.86	412.493	3.22268	2.61542	0.0879984	3	4	0	1800	7.49554	1	1	58.9991	1
2197	O2197	227	oahu	D	F	3	4	534.74	190.997	2.72814	2.28103	-0.0659582	3	4	1	4	1.38629	4	4	0	0
2202	O2202	91	oahu	D	M	2	3	51.6291	17.4997	1.71289	1.24303	-0.023993	2	3	1	217.2	5.38082	3	4	0	0
2205	O2205	174	oahu	D	M	4	1	3165.14	785.987	3.50039	2.89542	0.0805286	4	2	0	1800	7.49554	4	1	0	0
2208	O2208	68	oahu	D	M	4	2	4.04419	1	0.606832	0	0.135988	4	1	0	1800	7.49554	2	2	0	0
2222	O2222	85	oahu	D	F	4	1	487.682	180.997	2.68814	2.25767	-0.0821765	4	2	0	1800	7.49554	3	5	302.995	1

## Sheet: Sheet1
ID	approached
B101	0
B102	0
B103	0
B104	0
B105	0
B106	1
B107	1
B108	1
B110	1
B111	1
B112	0
B113	1
B114	0
B115	1
B116	0
B117	1
B118	1
B119	0
B120	0
B121	0
B122	0
B123	1
B124	1
B126	1
B127	0
B128	1
B201	0
B202	1
B203	1
B204	0
B205	1
B206	0
B207	1
B208	0
B209	1
B210	1
B211	0
B212	0
B213	0
B214	1
B215	1
B216	0
B217	0
B219	1
B220	0
B221	0
B222	1
B223	1
B224	1
B225	1
B226	0
B227	1
B228	1
B501	0
B229	0
B230	0
B1031	0
B1093	1
B1110	0
O2026	1
O2029	1
O2031	1
O2040	0
O2054	0
O2055	0
O2061	1
O2065	1
O2066	1
O2067	0
O2068	.
O2069	1
O2070	1
O2073	0
O2075	1
O2079	1
O2080	0
O2081	0
O2083	0
O2084	0
O2090	1
O2093	0
O2105	1
O2110	.
O2111	0
O2114	0
O2118	0
O2121	.
O2123	1
O2125	1
O2127	1
O2130	1
O2134	1
O2139	.
O2145	1
O2146	0
O2152	0
O2156	1
O2157	1
O2162	1
O2164	1
O2167	0
O2171	1
O2174	0
O2178	0
O2179	0
O2180	0
O2183	0
O2184	0
O2187	0
O2192	1
O2193	1
O2195	1
O2197	0
O2202	0
O2205	0
O2208	0
O2222	1
